# Supplementary material for: Mid-Term Mortality Prediction Using Four Established Risk Scores in Patients with Chronic Limb-Threatening Ischemia Undergoing Cardiac Surgery
Source: J Clin Med. 2025 Sep 2;14(17):6210. doi: 10.3390/jcm14176210 (PMC12429257; doi:10.3390/jcm14176210)
Supplement: Supplementary file 1 [file jcm-14-06210-s001.zip]

Archive with 1 entries (1 files):
- jcm-3844694-supplementary.pdf
